# Supplementary material for: Transforming and comparing data between standard SQUID and OPM-MEG systems
Source: PLoS One. 2022 Jan 19;17(1):e0262669. doi: 10.1371/journal.pone.0262669 (PMC8769297; doi:10.1371/journal.pone.0262669)
Supplement: S1 Data — Individual files are in.fif format and can be read using the MNE-Python software package. (ZIP) [file pone.0262669.s004.zip]

Archive with 34 entries (32 files):
- Measurements/
- Measurements/S1-opm-ave.fif
- Measurements/S1-squid-ave.fif
- Measurements/S2-opm-ave.fif
- Measurements/S2-squid-ave.fif
- Measurements/S3-opm-ave.fif
- Measurements/S3-squid-ave.fif
- Measurements/S4-opm-ave.fif
- Measurements/S4-squid-ave.fif
- Measurements/S5-opm-ave.fif
- Measurements/S5-squid-ave.fif
- Measurements/S6-opm-ave.fif
- Measurements/S6-squid-ave.fif
- Measurements/S7-opm-ave.fif
- Measurements/S7-squid-ave.fif
- Measurements/S8-squid-ave.fif
- Measurements/S8-opm-ave.fif
- Simulations/
- Simulations/S6-opm-ave.fif
- Simulations/S4-opm-ave.fif
- Simulations/S5-opm-ave.fif
- Simulations/S8-opm-ave.fif
- Simulations/S7-opm-ave.fif
- Simulations/S1-opm-ave.fif
- Simulations/S3-opm-ave.fif
- Simulations/S2-opm-ave.fif
- Simulations/S6-squid-ave.fif
- Simulations/S4-squid-ave.fif
- Simulations/S5-squid-ave.fif
- Simulations/S8-squid-ave.fif
- Simulations/S7-squid-ave.fif
- Simulations/S1-squid-ave.fif
- Simulations/S3-squid-ave.fif
- Simulations/S2-squid-ave.fif
