# Supplementary material for: Transforming and comparing data between standard SQUID and OPM-MEG systems
Source: PLoS One. 2022 Jan 19;17(1):e0262669. doi: 10.1371/journal.pone.0262669 (PMC8769297; doi:10.1371/journal.pone.0262669)
Supplement: S2 Data — Individual files are spreadsheets in .ods format and can be read using a standard word processor. (ZIP) [file pone.0262669.s005.zip]

Archive with 6 entries (6 files):
- Fig6ReconStat.ods
- Fig6TransStat.ods
- Fig8ReconStat.ods
- Fig8SIMReconStat.ods
- Fig8SIMTransStat.ods
- Fig8TransStat.ods
