# Supplementary material for: Transforming and comparing data between standard SQUID and OPM-MEG systems
Source: PLoS One. 2022 Jan 19;17(1):e0262669. doi: 10.1371/journal.pone.0262669 (PMC8769297; doi:10.1371/journal.pone.0262669)
Supplement: S2 Data — Individual files are spreadsheets in .ods format and can be read using a standard word processor. (ZIP) [file pone.0262669.s005.zip › Fig6ReconStat.ods]

## Sheet: Sheet1
		Figure 6 reconstruction results
Subject	Method	RE_SQUID_RECONST	RE_OPM_RECONST	CC_SQUID_RECONST	CC_OPM_RECONST
1	MNE-BEM	0.099	0.201	0.996	0.983
2	MNE-BEM	0.111	0.148	0.998	0.994
3	MNE-BEM	0.078	0.11	0.998	0.996
4	MNE-BEM	0.042	0.357	1	0.978
5	MNE-BEM	0.131	0.174	0.999	0.987
6	MNE-BEM	0.047	0.52	0.999	0.964
7	MNE-BEM	0.152	0.317	0.998	0.966
8	MNE-BEM	0.095	0.144	0.997	0.992
1	MNE-SPH	0.1	0.145	0.995	0.988
2	MNE-SPH	0.106	0.082	0.994	0.995
3	MNE-SPH	0.084	0.126	0.995	0.993
4	MNE-SPH	0.042	0.143	0.999	0.986
5	MNE-SPH	0.147	0.104	0.989	0.995
6	MNE-SPH	0.087	0.416	0.996	0.929
7	MNE-SPH	0.093	0.259	0.996	0.969
8	MNE-SPH	0.11	0.135	0.994	0.991
