# Supplementary material for: Transforming and comparing data between standard SQUID and OPM-MEG systems
Source: PLoS One. 2022 Jan 19;17(1):e0262669. doi: 10.1371/journal.pone.0262669 (PMC8769297; doi:10.1371/journal.pone.0262669)
Supplement: S2 Data — Individual files are spreadsheets in .ods format and can be read using a standard word processor. (ZIP) [file pone.0262669.s005.zip › Fig6TransStat.ods]

## Sheet: Sheet1
		Figure 6 transformation results
Subject	Method	RE_SQUID_TRANS	RE_OPM_TRANS	CC_SQUID_TRANS	CC_OPM_TRANS
1	MNE-BEM	0.372	0.288	0.952	0.954
2	MNE-BEM	0.347	0.384	0.949	0.905
3	MNE-BEM	0.235	0.159	0.961	0.988
4	MNE-BEM	0.582	0.401	0.805	0.895
5	MNE-BEM	0.392	0.437	0.935	0.905
6	MNE-BEM	0.56	0.56	0.941	0.947
7	MNE-BEM	0.552	0.545	0.898	0.914
8	MNE-BEM	0.339	0.295	0.947	0.957
1	MNE-SPH	0.41	0.242	0.929	0.97
2	MNE-SPH	0.579	0.397	0.886	0.884
3	MNE-SPH	0.334	0.224	0.931	0.973
4	MNE-SPH	0.378	0.389	0.941	0.901
5	MNE-SPH	0.414	0.398	0.92	0.928
6	MNE-SPH	0.693	0.588	0.878	0.945
7	MNE-SPH	0.61	0.627	0.838	0.905
8	MNE-SPH	0.276	0.305	0.961	0.953
