# Supplementary material for: Transforming and comparing data between standard SQUID and OPM-MEG systems
Source: PLoS One. 2022 Jan 19;17(1):e0262669. doi: 10.1371/journal.pone.0262669 (PMC8769297; doi:10.1371/journal.pone.0262669)
Supplement: S2 Data — Individual files are spreadsheets in .ods format and can be read using a standard word processor. (ZIP) [file pone.0262669.s005.zip › Fig8ReconStat.ods]

## Sheet: Sheet1
		Figure 8A (measurements) reconstruction results
Subject	Component	RE_SQUID_MEAS	RE_OPM_MEAS	CC_SQUID_MEAS	CC_OPM_MEAS
1	RADIAL	0.099	0.092	0.996	0.999
2	RADIAL	0.111	0.079	0.998	0.999
3	RADIAL	0.078	0.204	0.998	0.995
4	RADIAL	0.042	0.153	1	0.982
5	RADIAL	0.131	0.081	0.999	0.999
6	RADIAL	0.047	0.391	0.999	0.996
7	RADIAL	0.152	0.16	0.998	0.994
8	RADIAL	0.095	0.1	0.997	0.998
1	TANGENTIAL	0.099	0.303	0.996	0.984
2	TANGENTIAL	0.111	0.244	0.998	0.995
3	TANGENTIAL	0.078	0.195	0.998	0.999
4	TANGENTIAL	0.042	0.278	1	0.961
5	TANGENTIAL	0.131	0.165	0.999	0.994
6	TANGENTIAL	0.047	0.529	0.999	0.968
7	TANGENTIAL	0.152	0.274	0.998	0.967
8	TANGENTIAL	0.095	0.139	0.997	0.997
1	BOTH	0.099	0.201	0.996	0.983
2	BOTH	0.111	0.148	0.998	0.994
3	BOTH	0.078	0.11	0.998	0.996
4	BOTH	0.042	0.357	1	0.978
5	BOTH	0.131	0.174	0.999	0.987
6	BOTH	0.047	0.52	0.999	0.964
7	BOTH	0.152	0.317	0.998	0.966
8	BOTH	0.095	0.144	0.997	0.992
