# Supplementary material for: Transforming and comparing data between standard SQUID and OPM-MEG systems
Source: PLoS One. 2022 Jan 19;17(1):e0262669. doi: 10.1371/journal.pone.0262669 (PMC8769297; doi:10.1371/journal.pone.0262669)
Supplement: S2 Data — Individual files are spreadsheets in .ods format and can be read using a standard word processor. (ZIP) [file pone.0262669.s005.zip › Fig8SIMReconStat.ods]

## Sheet: Sheet1
		Figure 8B (simulations) reconstruction results
Subject	Component	RE_SQUID_SIM	RE_OPM_SIM	CC_SQUID_SIM	CC_OPM_SIM
1	RADIAL	0.129	0.105	0.992	0.994
2	RADIAL	0.132	0.123	0.991	0.993
3	RADIAL	0.179	0.129	0.984	0.983
4	RADIAL	0.099	0.114	0.995	0.994
5	RADIAL	0.174	0.122	0.985	0.994
6	RADIAL	0.344	0.239	0.938	0.97
7	RADIAL	0.287	0.166	0.957	0.986
8	RADIAL	0.213	0.139	0.977	0.991
1	TANGENTIAL	0.123	0.237	0.992	0.976
2	TANGENTIAL	0.134	0.138	0.991	0.989
3	TANGENTIAL	0.184	0.197	0.983	0.977
4	TANGENTIAL	0.1	0.103	0.995	0.993
5	TANGENTIAL	0.178	0.12	0.984	0.989
6	TANGENTIAL	0.357	0.277	0.934	0.956
7	TANGENTIAL	0.285	0.228	0.957	0.968
8	TANGENTIAL	0.223	0.193	0.975	0.978
1	BOTH	0.12	0.148	0.993	0.988
2	BOTH	0.135	0.134	0.991	0.989
3	BOTH	0.184	0.209	0.983	0.967
4	BOTH	0.103	0.121	0.995	0.992
5	BOTH	0.178	0.203	0.984	0.976
6	BOTH	0.344	0.353	0.938	0.932
7	BOTH	0.287	0.288	0.956	0.95
8	BOTH	0.231	0.246	0.973	0.966
