# Supplementary material for: Transforming and comparing data between standard SQUID and OPM-MEG systems
Source: PLoS One. 2022 Jan 19;17(1):e0262669. doi: 10.1371/journal.pone.0262669 (PMC8769297; doi:10.1371/journal.pone.0262669)
Supplement: S2 Data — Individual files are spreadsheets in .ods format and can be read using a standard word processor. (ZIP) [file pone.0262669.s005.zip › Fig8SIMTransStat.ods]

## Sheet: Sheet1
		Figure 8B (simulations) transformation results
Subject	Component	RE_SQUID_SIM	RE_OPM_SIM	CC_SQUID_SIM	CC_OPM_SIM
1	RADIAL	0.273	0.202	0.967	0.981
2	RADIAL	0.255	0.244	0.97	0.97
3	RADIAL	0.415	0.283	0.928	0.92
4	RADIAL	0.215	0.218	0.981	0.977
5	RADIAL	0.321	0.312	0.951	0.954
6	RADIAL	0.691	0.549	0.775	0.834
7	RADIAL	0.527	0.464	0.866	0.89
8	RADIAL	0.394	0.347	0.923	0.941
1	TANGENTIAL	0.609	0.402	0.812	0.933
2	TANGENTIAL	0.257	0.339	0.97	0.93
3	TANGENTIAL	0.509	0.389	0.892	0.92
4	TANGENTIAL	0.25	0.251	0.969	0.963
5	TANGENTIAL	0.395	0.331	0.946	0.92
6	TANGENTIAL	0.85	0.625	0.711	0.746
7	TANGENTIAL	0.654	0.592	0.799	0.751
8	TANGENTIAL	0.573	0.458	0.855	0.876
1	BOTH	0.244	0.23	0.974	0.973
2	BOTH	0.233	0.274	0.974	0.96
3	BOTH	0.374	0.322	0.932	0.921
4	BOTH	0.191	0.234	0.986	0.972
5	BOTH	0.355	0.326	0.941	0.945
6	BOTH	0.722	0.598	0.728	0.799
7	BOTH	0.549	0.475	0.879	0.869
8	BOTH	0.532	0.429	0.865	0.904
