# Supplementary material for: Transforming and comparing data between standard SQUID and OPM-MEG systems
Source: PLoS One. 2022 Jan 19;17(1):e0262669. doi: 10.1371/journal.pone.0262669 (PMC8769297; doi:10.1371/journal.pone.0262669)
Supplement: S2 Data — Individual files are spreadsheets in .ods format and can be read using a standard word processor. (ZIP) [file pone.0262669.s005.zip › Fig8TransStat.ods]

## Sheet: Sheet1
		Figure 8A (measurements) transformation results
Subject	Component	RE_SQUID_MEAS	RE_OPM_MEAS	CC_SQUID_MEAS	CC_OPM_MEAS
1	RADIAL	0.377	0.246	0.948	0.97
2	RADIAL	0.422	0.361	0.929	0.867
3	RADIAL	0.319	0.089	0.984	0.987
4	RADIAL	0.477	0.371	0.936	0.917
5	RADIAL	0.398	0.507	0.937	0.941
6	RADIAL	0.606	0.509	0.96	0.969
7	RADIAL	0.513	0.419	0.935	0.95
8	RADIAL	0.27	0.287	0.963	0.958
1	TANGENTIAL	0.771	0.5	0.659	0.84
2	TANGENTIAL	0.456	0.429	0.911	0.944
3	TANGENTIAL	0.275	0.261	0.947	0.984
4	TANGENTIAL	0.641	0.465	0.88	0.863
5	TANGENTIAL	0.431	0.32	0.922	0.946
6	TANGENTIAL	0.614	0.825	0.83	0.883
7	TANGENTIAL	0.874	0.789	0.491	0.834
8	TANGENTIAL	0.367	0.307	0.931	0.935
1	BOTH	0.372	0.288	0.952	0.954
2	BOTH	0.347	0.384	0.949	0.905
3	BOTH	0.235	0.159	0.961	0.988
4	BOTH	0.582	0.401	0.805	0.895
5	BOTH	0.392	0.437	0.935	0.905
6	BOTH	0.56	0.56	0.941	0.947
7	BOTH	0.552	0.545	0.898	0.914
8	BOTH	0.339	0.295	0.947	0.957
